# Supplementary material for: Application of Large Language Models in Stroke Rehabilitation Health Education: 2-Phase Study
Source: J Med Internet Res. 2025 Jul 22;27:e73226. doi: 10.2196/73226 (PMC12306586; doi:10.2196/73226)
Supplement: Multimedia Appendix 2 [file jmir-v27-e73226-s002.xlsx]

## Sheet: Sheet1
Model	Questions	Score（A=Accuracy；C=Completeness；R=Readability；S=Safety；H=Humanity)
		Expert1					Expert2					Expert3					Expert4					Expert5					Expert6
		A	C	R	S	H	A	C	R	S	H	A	C	R	S	H	A	C	R	S	H	A	C	R	S	H	A	C	R	S	H
Chat-GPT4	1	5	5	5	5	5	4	3	5	5	5	4	5	3	4	5	3	4	5	4	4	5	5	5	5	5	5	5	4	5	5
	2	5	4	5	5	5	5	4	5	4	5	4	3	3	4	5	3	4	4	3	4	5	5	5	5	5	5	4	4	5	5
	3	5	5	5	5	5	5	5	5	5	5	2	4	3	3	4	2	3	3	4	3	5	5	5	5	5	5	5	5	5	5
	4	4	5	4	5	5	5	5	4	4	5	3	3	3	4	4	4	5	5	4	4	5	5	5	5	5	4	4	4	4	5
	5	5	4	5	5	5	5	5	5	5	5	4	4	3	3	5	3	3	3	4	4	5	5	5	5	5	4	4	4	4	5
	6	5	5	5	5	5	5	5	4	5	4	4	5	3	3	5	3	3	3	3	3	5	5	5	5	5	5	5	5	5	5
	7	5	5	5	5	5	3	4	4	4	4	5	4	3	4	5	3	3	3	3	3	5	5	5	5	5	5	5	5	5	5
	8	5	5	5	5	5	4	4	4	4	4	4	4	3	3	4	3	4	3	3	3	5	5	5	5	5	4	4	5	4	5
	9	4	5	4	5	5	4	5	4	5	4	3	3	3	3	5	3	3	4	4	4	5	5	5	5	5	4	4	4	5	5
	10	5	5	5	5	5	4	4	4	4	3	4	3	3	4	5	3	3	3	3	3	5	5	5	5	5	4	4	5	5	5
	11	5	5	5	5	5	4	5	5	4	4	4	3	4	4	5	3	3	3	4	3	5	5	5	5	5	5	5	5	5	5
	12	5	5	5	5	5	5	5	4	5	5	5	5	4	4	5	3	4	3	2	4	5	5	5	5	5	4	4	5	5	5
	13	5	5	5	5	5	4	5	4	5	5	5	4	3	4	5	3	4	3	3	4	5	5	5	5	5	4	4	5	5	5
	14	5	5	5	5	5	4	4	5	5	5	4	4	3	4	5	3	3	3	3	3	5	5	5	5	5	5	5	5	5	5
	15	5	5	5	5	5	5	5	5	5	5	3	3	3	3	5	3	3	3	3	3	5	5	5	5	5	4	4	5	5	5
	16	5	5	5	5	5	5	5	4	5	5	4	4	3	3	5	3	4	3	2	3	5	5	5	5	5	4	4	5	4	5
	17	5	5	5	5	5	5	5	5	5	5	4	3	4	4	5	3	4	5	4	4	5	5	5	5	5	5	4	5	5	5
Medgo	1	5	5	4	5	4	5	5	3	5	3	4	4	3	3	5	4	4	5	3	3	4	4	4	4	4	5	5	5	5	5
	2	5	5	5	5	4	4	5	4	4	5	4	4	3	4	5	3	3	4	4	3	4	4	4	4	4	5	5	5	5	5
	3	4	5	5	5	5	4	5	5	4	5	2	4	3	3	5	3	2	3	4	3	4	4	4	4	4	5	5	5	5	5
	4	5	4	5	5	5	4	4	4	5	5	3	3	3	3	5	3	3	3	3	4	4	4	4	4	4	4	5	5	5	5
	5	5	4	5	5	5	5	4	5	5	5	4	4	4	4	5	3	3	3	3	3	4	4	4	4	4	5	4	5	5	5
	6	5	4	5	4	5	4	4	4	4	5	3	3	2	4	5	3	3	3	3	3	4	4	4	4	4	5	5	5	5	5
	7	5	4	5	5	4	3	3	4	4	4	4	4	2	3	5	3	4	3	3	4	4	4	4	4	4	5	5	5	5	5
	8	5	5	5	5	5	4	4	4	4	4	4	4	4	4	5	3	3	4	3	3	4	4	4	4	4	4	4	5	4	5
	9	5	4	4	5	4	4	4	4	4	4	3	3	4	4	4	3	3	4	3	3	4	4	4	4	4	5	4	5	5	5
	10	5	4	5	5	5	4	5	5	5	5	3	3	3	3	5	3	4	3	5	3	4	4	4	4	4	5	5	5	5	5
	11	5	5	5	5	5	4	4	5	4	5	3	3	3	4	5	3	4	3	3	4	4	4	4	4	4	4	4	5	5	5
	12	5	5	5	5	5	5	5	5	5	4	4	4	4	4	5	3	3	4	3	3	4	4	4	4	4	5	5	5	5	5
	13	5	5	5	5	5	4	5	3	4	4	4	4	4	4	5	3	3	3	3	3	4	4	4	4	4	5	5	5	5	5
	14	5	5	5	5	5	4	5	5	5	4	3	3	3	4	5	3	3	3	3	3	4	4	4	4	4	5	5	5	5	5
	15	5	5	5	5	5	5	5	5	5	5	3	3	3	4	5	3	3	4	3	3	4	4	4	4	4	5	5	5	5	5
	16	5	5	5	5	5	5	5	5	5	4	4	3	4	4	5	3	3	4	3	3	4	4	4	4	4	4	4	5	5	5
	17	5	4	5	5	5	4	3	4	4	4	3	3	4	4	5	3	4	3	4	3	4	4	4	4	4	4	4	5	5	5
Qwen	1	5	5	5	5	5	4	3	5	5	4	4	4	4	4	5	4	5	5	4	4	4	4	4	4	4	5	5	5	5	5
	2	5	5	5	5	5	4	4	5	4	4	4	4	3	4	5	3	2	4	3	3	4	4	4	4	4	5	5	5	5	5
	3	2	4	4	3	3	4	3	4	4	4	3	4	4	4	5	3	4	4	4	4	4	4	4	4	4	5	5	5	5	5
	4	3	3	3	4	4	4	4	4	5	4	4	4	4	4	5	3	3	3	3	3	4	4	4	4	4	5	5	5	5	5
	5	4	4	4	5	4	5	4	4	5	5	4	4	4	3	5	3	3	3	3	3	4	4	4	4	4	5	5	5	5	5
	6	5	5	5	5	5	4	4	5	5	4	4	4	3	4	5	3	3	3	3	3	4	4	4	4	4	5	5	5	5	5
	7	4	3	4	3	4	3	3	4	4	4	3	4	2	3	5	3	3	3	3	3	4	4	4	4	4	5	5	5	5	5
	8	3	4	4	4	4	4	3	5	4	4	4	4	3	4	5	3	3	3	3	3	4	4	4	4	4	5	5	5	5	5
	9	4	4	4	4	4	4	3	4	4	4	4	4	4	4	5	3	3	3	3	4	4	4	4	4	4	4	5	5	5	5
	10	4	4	4	4	4	4	5	4	5	4	3	3	3	3	5	3	3	3	3	3	4	4	4	4	4	5	5	5	5	5
	11	2	3	2	2	2	4	4	3	4	4	3	3	3	3	5	3	3	4	4	4	4	4	4	4	4	5	5	5	5	5
	12	3	3	3	3	3	4	3	3	4	4	3	4	3	4	5	3	2	3	3	4	4	4	4	4	4	5	5	5	5	5
	13	4	4	5	5	5	5	4	5	5	5	3	4	3	4	5	3	3	3	3	3	4	4	4	4	4	5	5	5	5	5
	14	4	4	5	5	5	3	3	4	4	4	4	4	4	4	5	3	3	3	2	3	4	4	4	4	4	5	5	5	5	5
	15	5	4	4	4	5	5	5	5	5	4	4	4	4	4	5	3	3	3	3	3	4	4	4	4	4	5	5	5	5	5
	16	5	4	5	5	4	4	5	5	5	4	3	3	3	3	5	3	3	3	4	3	4	4	4	4	4	4	4	5	5	5
	17	5	4	4	4	5	5	5	5	5	4	3	3	3	3	5	3	2	3	3	4	4	4	4	4	4	4	4	5	5	5
ERNIE Bot	1	5	5	5	5	5	5	5	4	5	4	5	5	4	4	5	3	4	4	4	3	4	4	4	4	4	5	5	5	5	5
	2	5	5	5	5	5	3	3	4	4	4	5	5	4	4	5	3	4	4	4	3	4	4	4	4	4	5	5	5	5	5
	3	3	4	4	4	4	4	3	4	4	3	3	4	4	4	5	3	4	4	4	4	4	4	4	4	4	5	5	5	5	5
	4	2	2	2	2	3	4	3	5	4	5	4	4	3	3	5	3	3	3	4	3	4	4	4	4	4	4	5	5	5	5
	5	4	4	4	4	4	4	4	5	4	4	4	4	3	3	5	3	4	3	3	4	5	5	5	5	5	4	4	5	5	5
	6	4	3	4	4	4	4	3	4	4	4	4	4	4	4	5	3	3	4	3	3	4	4	4	4	4	5	5	5	5	5
	7	2	4	4	4	4	3	4	4	3	4	3	3	2	3	5	3	4	4	3	4	4	4	4	4	4	5	5	5	5	5
	8	2	2	2	2	3	4	4	4	4	4	4	4	3	3	5	3	3	3	3	4	4	4	4	4	4	4	4	5	4	5
	9	4	3	3	3	3	4	3	4	4	4	4	3	3	4	5	4	4	3	3	3	5	5	5	5	5	5	5	5	5	5
	10	4	4	4	4	4	3	3	4	3	4	3	3	3	4	5	3	4	3	3	3	4	4	4	4	4	4	4	5	5	5
	11	4	4	4	4	4	4	4	3	4	3	3	3	3	4	5	3	3	3	3	3	4	4	4	4	4	4	5	5	5	5
	12	5	5	5	5	5	4	3	4	4	4	3	3	3	3	5	3	3	3	4	3	4	4	4	4	4	5	5	5	5	5
	13	5	5	5	5	5	4	4	4	5	4	5	4	4	4	5	3	2	3	4	3	4	4	4	4	4	5	5	5	5	5
	14	5	5	5	5	5	5	5	4	5	5	4	4	3	4	5	3	3	4	3	3	4	4	4	4	4	5	5	5	5	5
	15	2	3	3	2	3	5	5	5	5	5	3	4	3	4	5	3	3	3	4	4	4	4	4	4	4	5	5	5	5	5
	16	4	4	4	4	4	5	5	4	4	5	4	4	4	4	5	3	3	3	4	3	4	4	4	4	4	4	4	5	5	5
	17	4	4	4	4	4	5	5	5	5	5	4	4	4	4	5	3	3	3	3	3	4	4	4	4	4	4	4	5	5	5
