# Supplementary material for: Application of Large Language Models in Stroke Rehabilitation Health Education: 2-Phase Study
Source: J Med Internet Res. 2025 Jul 22;27:e73226. doi: 10.2196/73226 (PMC12306586; doi:10.2196/73226)
Supplement: Multimedia Appendix 3 [file jmir-v27-e73226-s003.xlsx]

## Sheet: Sheet1
No.	Bed No.	Question										Score			No.	Bed No.	Question									Score
												Chat-GPT	Medgo													Chat-GPT	Medgo
Ward	West	1.How to exercise the limbs on the paralyzed side?										3：Neutral	2：Dissatisfied				1.Shoulder pain affects my ability to perform rehabilitation exercises at home.									3：Neutral	4：Satisfied
1	1 bed	2.How can patients with cognitive impairment perform rehabilitation exercises at home?										4：Satisfied	2：Dissatisfied		16	34 bed	2.Swelling and pain in the finger joints on the paralyzed side cannot be relieved at home and affect daily life.									3：Neutral	3：Neutral
	Patient 1	3.How to recover from homonymous hemianopia on the paralyzed side through home-based exercises?										3：Neutral	3：Neutral			Patient 16	3.Facial paralysis causes food leakage while eating — how can this be improved at home?									4：Satisfied	4：Satisfied
2	6 bed	1.I feel confused about the methods for physical function training.										4：Satisfied	2：Dissatisfied		17	3 bed	1.Speech function cannot be trained effectively at home.									4：Satisfied	3：Neutral
	Patient 2	2.Home-based rehabilitation is not as comprehensive as hospital-based training.										3：Neutral	3：Neutral			Patient 17	2.I don’t know how to do walking exercises at home.									4：Satisfied	3：Neutral
		3.The limited space at home restricts the range of rehabilitation exercises.										3：Neutral	3：Neutral				3.I’m currently on nasal feeding, and my family doesn’t know how to feed me properly, so my nutrition is not guaranteed.									3：Neutral	3：Neutral
3	25 bed	1.I don't know how to manage lower limb edema on the paralyzed side after returning home.										4：Satisfied	2：Dissatisfied		18	13 bed	1.The home environment is small, making it difficult to do many rehabilitation exercises.									4：Satisfied	4：Satisfied
	Patient 3	2.I'm worried that complications after returning home may affect the rehabilitation process.										4：Satisfied	2：Dissatisfied			Patient 18	2.Home-based rehabilitation currently relies mainly on passive movements.									3：Neutral	4：Satisfied
		3I'm concerned that my blood pressure may become unstable during home rehabilitation, and that self-monitoring might be inaccurate and unsafe.										3：Neutral	2：Dissatisfied				3.Without equipment or devices, I’m worried that my rehabilitation progress will decline.									3：Neutral	3：Neutral
															East
4	7 bed	1.I feel anxious at home, worrying that the disease might not be fully treated.										4：Satisfied	3：Neutral		19	3 bed	1.My initiative to engage in rehabilitation exercises has decreased at home.									3：Neutral	3：Neutral
	Patient 4	2.I'm concerned that the paralyzed upper limb may not recover at home, and that my training methods may be incorrect.										4：Satisfied	3：Neutral			Patient 19	2.The methods and techniques I use for rehabilitation may not be accurate.									3：Neutral	3：Neutral
		3.I cannot walk independently, and the current lower limb training methods may be inappropriate.										3：Neutral	3：Neutral				3.I’m worried that a prolonged stay at home may lead to regression in my recovery.									3：Neutral	3：Neutral
5	17 bed	1.Rehabilitation equipment at home is incomplete.										3：Neutral	3：Neutral		20	7 bed	1.I experience food leakage at home, and due to impaired consciousness, there’s a high risk of choking.									4：Satisfied	3：Neutral
	Patient 5	2.The effectiveness of home-based rehabilitation is not significant.										4：Satisfied	4：Satisfied			Patient 20	2.My skull hasn’t been repaired yet, and I’m concerned about my safety.									3：Neutral	3：Neutral
		3.Home-based exercises may lead to regression in the current rehabilitation progress.										3：Neutral	4：Satisfied				3.Due to poor cognition, I’m unable to exercise independently.									3：Neutral	4：Satisfied
6	12 bed	1.I cannot move my limbs actively during home-based rehabilitation.										2：Dissatisfied	2：Dissatisfied		21	11 bed	1.Home-based rehabilitation is not professional enough.									3：Neutral	2：Dissatisfied
	Patient 6	2.My home has stairs, and I’m currently unable to go up or down, which is very inconvenient.										2：Dissatisfied	3：Neutral			Patient 21	2.There is no machine-assisted training, making the rehabilitation incomplete.									2：Dissatisfied	3：Neutral
		3.I’m worried about the recurrence of epilepsy-related complications.										3：Neutral	5：Very Satisfied				3.I’m concerned that complications may affect the rehabilitation process.									4：Satisfied	3：Neutral
7	11 bed	1.The safety of home-based rehabilitation cannot be guaranteed.										3：Neutral	3：Neutral		22	12 bed	1.Home-based rehabilitation is not professional enough.									4：Satisfied	2：Dissatisfied
	Patient 7	2.I don’t know how to observe, prevent, or manage complications after returning home.										4：Satisfied	2：Dissatisfied			Patient 22	2.Without machine-assisted training, the rehabilitation is not comprehensive.									3：Neutral	4：Satisfied
		3.I feel that my rehabilitation progress has regressed since starting home-based exercises.										2：Dissatisfied	2：Dissatisfied				3.There is a high risk of falls and injuries during home rehabilitation.									4：Satisfied	5：Satisfied
8	10 bed	1.I’m concerned about the possibility of epilepsy recurrence and don’t know how to handle it.										4：Satisfied	3：Neutral		23	20 bed	1.The risk of falling is high, making the home environment unsafe.									4：Satisfied	3：Neutral
	Patient 8	2.I worry about how to prevent and manage complications from traumatic brain injury during home care.										5：Satisfied	3：Neutral			Patient 23	2.Home-based rehabilitation methods and techniques are unprofessional, leading to setbacks in recovery.									3：Neutral	4：Satisfied
		3.The patient is currently uncooperative with high muscle tone, and the family does not know the appropriate methods and techniques for home-based rehabilitation.										4：Satisfied	4：Satisfied				3.How can cognitive function be improved at home?									4：Satisfied	4：Satisfied
9	15 bed	1.I don’t know how to exercise the paralyzed upper limb at home.										4：Satisfied	3：Neutral		24	44 bed	1.I’m worried about slurred speech and don’t know how to improve it through home rehabilitation.									4：Satisfied	2：Dissatisfied
	Patient 9	2.My rehabilitation progress has stagnated.										2：Dissatisfied	2：Dissatisfied			Patient 24	2.Are the methods and techniques for exercising the affected upper limb at home correct?									4：Satisfied	5：Satisfied
		3.There is a lack of rehabilitation equipment at home.										3：Neutral	2：Dissatisfied				3.My rehabilitation progress has stalled.									3：Neutral	3：Neutral
10	19 bed	1.I don’t know the proper technique to elevate the paralyzed upper limb during home rehabilitation.										4：Satisfied	2：Dissatisfied		25	46 bed	1.There is a high risk of falling, and the home environment is unsafe.									4：Satisfied	4：Satisfied
	Patient 10	2.I have noticeable foot eversion — what home-based exercises can help improve it?										4：Satisfied	4：Satisfied			Patient 25	2.The accuracy of rehabilitation methods and techniques is questionable.									3：Neutral	4：Satisfied
		3.Due to poor cognitive function, what rehabilitation methods can be used at home to improve it?										3：Neutral	4：Satisfied				3.Home-based rehabilitation carries a high level of risk.									3：Neutral	3：Neutral
11	20 bed	1.I tend to lean forward while walking at home, and I’m worried about safety.										3：Neutral	3：Neutral		26	40 bed	1.There are safety concerns with home-based rehabilitation, and falls are likely to occur.									3：Neutral	2：Dissatisfied
	Patient 11	2.My left upper limb is drooping — are there any effective home-based exercises for it?										4：Satisfied	3：Neutral			Patient 26	2.I’m worried whether my rehabilitation techniques at home are correct.									3：Neutral	4：Satisfied
		3.I’m experiencing memory decline — what are some good home rehabilitation methods to improve it?										3：Neutral	2：Dissatisfied				3.My motivation has decreased, and the effectiveness of rehabilitation is declining.									3：Neutral	3：Neutral
															West
12	26 bed	1.The patient lacks initiative — how can rehabilitation be promoted at home?										3：Neutral	3：Neutral		27	23 bed	1.Rehabilitation methods and techniques at home are applied arbitrarily.									4：Satisfied	3：Neutral
	Patient 12	2.The patient is currently using a wheelchair — how can walking exercises be carried out at home?										2：Dissatisfied	2：Dissatisfied			Patient 27	2.The progress of home-based rehabilitation is slow.									3：Neutral	2：Dissatisfied
		3.How can epilepsy recurrence be prevented?										4：Satisfied	3：Neutral				3.There are many uncertainties in home rehabilitation.									4：Satisfied	3：Neutral
13	30 bed	1.I’m worried whether my home rehabilitation methods are correct.										3：Neutral	4：Satisfied		28	33 bed	1.My motivation for home rehabilitation has declined.									4：Satisfied	4：Satisfied
	Patient 13	2.I’m concerned about the possibility of complication recurrence and don’t know how to manage it.										3：Neutral	4：Satisfied			Patient 28	2.The techniques used in home rehabilitation are inadequate.									3：Neutral	3：Neutral
		3.The home environment is very different from the hospital, and the rehabilitation outcomes are much less effective.										3：Neutral	3：Neutral				3.There is a lack of sufficient equipment at home, making it hard to achieve good outcomes.									3：Neutral	3：Neutral
14	36 bed	1.There is a lack of initiative in home rehabilitation, and the patient seldom exercises independently.										4：Satisfied	4：Satisfied		29	35 bed	1.I feel fine during home rehabilitation and cannot identify my own problems.									2：Dissatisfied	3：Neutral
	Patient 14	2.There is little noticeable progress in the rehabilitation process.										4：Satisfied	3：Neutral			Patient 29	2.I don’t know how to proceed with the next stage of training.									4：Satisfied	2：Dissatisfied
		3.The patient shows resistance after returning home and is uncooperative with rehabilitation exercises.										3：Neutral	3：Neutral				3.There is no targeted training in my home-based rehabilitation.									3：Neutral	3：Neutral
15	40 bed	1.There is a lack of equipment at home, making it difficult to perform rehabilitation exercises.										3：Neutral	3：Neutral		30	39 bed	1.Due to limited methods and equipment, I don’t know whether my home rehabilitation is correct.									3：Neutral	3：Neutral
	Patient 15	2.The patient’s motivation has decreased at home, and their willingness to engage in rehabilitation is weak.										3：Neutral	2：Dissatisfied			Patient 30	2.The effects of rehabilitation are diminishing.									4：Satisfied	2：Dissatisfied
		3.There is a lack of knowledge about the onset and management of complications.										3：Neutral	3：Neutral				3.My enthusiasm for home rehabilitation has decreased.									4：Satisfied	3：Neutral
